# Supplementary material for: A New Titanosaurian Sauropod from the Hekou Group (Lower Cretaceous) of the Lanzhou-Minhe Basin, Gansu Province, China
Source: PLoS One. 2014 Jan 29;9(1):e85979. doi: 10.1371/journal.pone.0085979 (PMC3906019; doi:10.1371/journal.pone.0085979)
Supplement: Table S2 — Character coding for Yongjinglong datangi gen. et sp. nov. based on the matrix of D’Emic (2012). The matrix of D’Emic allowed the coding of 34. (TNT) [file pone.0085979.s002.tnt]

xread
119 29
Shunosaurus	00000000000002000000000000?00000000010000000000??000000000000000?00000000000000000000?000001??000000000??000000?0000??0
Omeisaurus	10000000000000001010101000?000000000011010000000?0100?00010000??0000??00000000000000000000000000000000000000?00?000?000
Jobaria	1000000000?0000010001001010000000000010000000000001000000010000000000010000000000000000000000010000?0000000000000000000
Atlasaurus	1???0100?????1?010?0???00???0?????????00000??0?0????????????????????0??????????????????1?0??0?10??????????????????????0
Diplodocoidea	10001000000012011000100000000000000001000001000000100000000000001000001000000000000000010000001000000000000000000100000
Camarasaurus	10001010001101001000110000000001000001101001000000100000000000001000001000000010000000011000011000000000000000000100000
Tehuelchesaurus	????????????????10???????????1?00?00?110101000000?1???0???????01????000000???0100000000?????????????0000001000????????0
Giraffatitan	11110000111111101100101000000??0???101111011000000101001111000111010101000000110200011011111?01111111000111000010100010
Brachio_altithorax	????????????????11?????????????0???1011110110000001??00??1?0??11???????000???10020?0??????????1?11?1??????1000????????0
Cedarosaurus	????????????????11?????????????0???1?11?101?00000??0?001?11100?1101?10?00000010020001?0?1???1?11?????00???101?????????0
Abydosaurus	111100001101121011?01?1???0???????????????1???????1?1001?11???????????????????0??0?0??????????11??????????1010???????10
Europasaurus	100?00001?1111101???101000000??0?0??011110110000?0???00??1?000??1?1??0?00?00?010?0?01?????1?0?111101??001?100?????????0
Saltasaurini	????1111????????12?110?000110?101110111001111111011?01101110111110111101111110110111111?????0?1111111111011111111011??1
Alamosaurus	?????????????2?112?1001000110??011101110111111110??10110111011111011210111111011?1111112111101111111??11011111111011101
Opisthocoelicaudia	????????????????1????????????0?11?01111011011101111101?0111000111?112001111010110110101211110111?1??111?0110011110111??
Malawisaurus	??0?1111???1120112??001000?101101110111010111111?110011001100011101?????10111010?010110?1?11??11??????1101101?1110????1
Daxiatitan	????????????????12???111?1?011???000?11?1?0??010?????????1?01?110???1?0000????????????????????????????????1010????????0
Erketu	????????????????12?0111011001?????????????????????????????????????????????10??????????????????????????????????111001???
Euhelopus	1??0????00?102001210111101?01102000011101011001?111???????????11???1110000???0101000????????????01?10000011010111001000
Chubutisaurus	????????????????12??????????????????1110?0??01?00????000011?00111???110??????0101010?10?11110?11??????000?1010??????10?
Phuwiangosaurus	?0???100????120110101111110011020000111010010010111010001110001111111000?0?0?11010001?0?????0?110101110001101011100???0
Sauroposeidon	1??????????????012??1010000000101111011?101000000010?00001100011???12100000001101000110?1???0?11110111000110101100????0
Tangvayosaurus	????????????????10???????1???????0????1??01????01??0?00011?000??111?????????????????????????0?11????11000?1010110001???
Tastavinsaurus	????????????????12?????????????????01?1?10110000001010000110001?101???????????????????0?????????110111000110101110?010?
Venenosaurus	????????????????1???????????????????????????????????1001?111001?1010?0??????????????110?1???1011????100011????????0011?
Qiaowanlong	????????????????1???11101??00???????????????????????????????????????????????????????????????????110111000??????????????
Andesaurus	????????????????12?????????????????11?1?101?0??00??01100011000?1101??????????01??0????????11??11????111001?????????????
Ligabuesaurus	???????????????012???????????0101111?1101?1?00?0???????????????????1100000???1101000??????????11??????????101001010?100
Yongjinglong_datangi	???????????????112??1??????1100001?011110100?1010??????????????????1110111??????????101????????????????????????????????
;

cnames
{0 NARIAL_DEPRESSION_W02;
{1 PMX_MX_SUTURE_SINUOUS_CHU10;
{2 ACC_PR_NEAR_ANTEROMED_CORNER_OR_EXT_NARIS_new;
{3 LAC_ANT_PROC_CHU10;
{4 P_SEPARATION_W02;
{5 SO_<_F.MAGNUM_HEIGHT_W02;
{6 NARROW_OCC_COND_REL_BAS_TUB_MANNION10;
{7 PAROCC_PR_NONART_VENT_PR_W02;
{8 QJ_VENTRAL_PRONG_new;
{9 DENTARY_POST_PROC_DIV_CHU10;
{10 CORONOID_EMINENCE_W02;
{11 DENTARY_TEETH_NUMBER_W02;
{12 TOOTH_CROWN_OVERLAP_W02;
{13 DENTICLES_ABSENT_MOD_W02;
{14 MAX_TEETH_TWISTED_CHU10;
{15 TOOTH_SLENDERNESS_new;
{16 PRESACRAL_PLEUROCOELS_W02;
{17 NEURAL_ARCH_SPONGY_BONE_W02_new;
{18 NUMBER_CV_VERTS;
{19 AXIS_ELONGATION_new;
{20 DIVIDED_PLEUROCOELS_W02;
{21 BIFID_MID_CV_MOD_FROM_W02;
{22 LONG_CERVICALS_W02;
{23 CERV_EPI_SHAPE_new;
{24 EPRL_SHAPE_new;
{25 CERV_TPOL_KINKED_new;
{26 MID_CV_NEUR_CANAL_HOURCLASS_KCR05;
{27 PA_LONG_IN_MID_AND_POST_CV_new;
{28 PA_DISPLACED_VENTRALLY_IN_CV_new;
{29 V_LOW_NSP_IN_ANT_DO_new;
{30 POST_CERV_ANT_DORS_FLAT_SPDL_SALG97;
{31 POST_CERV_ANT_DORS_N_SP_1_2_3_new;
{32 PRSL_IN_POST_CV_AND_ANT_DO_new;
{33 POST_CV_LOW_INFRADIAPO_Bonaparte06;
{34 ANT_DO_N_SP_PADDLE_SHAPED_new;
{35 PCPL_DIVIDED_IN_DORSALS_new;
{36 DORS_SPOL_DIVIDED_W02;
{37 ANT_DO_OPISTHO_W02;
{38 POST_DORSALS_OPISTHOCOELOUS_W02;
{39 MID_DORSAL_DIAPO_LONG_ROD_LIKE_JANENSCH_50;
{40 MIDDLE_DORSAL_DIAPO_DORS_DIRECTED_W02;
{41 PODL_ABS_IN_MID_POST_DORS_VERTS_new;
{42 PCDL_WIDENED_OR_FORKED_Salg97;
{43 DORSAL_N_SP'S_BROAD_W02;
{44 PRSL_SHAPE_MID_DORSALS_Salg97;
{45 POSTERODORSALLY_INCLINED_N_SP_W02;
{46 FLAT_TOPPED_DIAPOPHYSES_SANZ99;
{47 POST_DV_HYP-HYP_W02;
{48 DORS_CENTRA_W_KEEL_new;
{49 SACRAL_#_W02;
{50 SACRICOSTAL_YOKE_W02;
{51 FEW_CD_VERTS_W02;
{52 ANT_CD_TRV_PR_W_VENTRAL_BULGE_CHU10;
{53 ANT_MID_CD_VENT_LONGIT_HOLLOW_W02;
{54 ANT_CAUD_ART_SHAPE_new;
{55 ANT_MID_CAUD_SPORADIC_FOSSAE_new;
{56 ANT_MID_CD_SPRL_PROCESS_new;
{57 ANT_AND_MID_CD_N_ARCH_ANT_SET_SALG97;
{58 MID_CD_TRV_PR_SWEPT_BACK_new;
{59 MID_CAUD_N_SP_ORIENTATION_ROSE07;
{60 MID_DIST_CD_VERTS_PROCOELUS_W02;
{61 DIST_CD_FLATTENED_W02;
{62 PNEUMATIC_D_RIBS_W02;
{63 ANT_D_RIBS_PLANKLIKE_W02;
{64 CHEVRONS_OPEN_PROX_W02;
{65 ANTMID_CHEV_DOUBLE_ART_new;
{66 CA_CH'S_W/DEEP_HAEMAL_CANAL_W02;
{67 SCAP_GLENOID_BEVELLED_MEDIALL_W02;
{68 SCAP_PROCESS_ON_BLADE_new;
{69 SCAP_BASE_FLAT_W02;
{70 SCAP_BLADE_DORS_MARGIN_STRAIGHT_new;
{71 SCAPULOCOR_DORS_MARG_FLUSH_new;
{72 CORACOID_PROXDIST_LONG_W02;
{73 COR_ANTVENT_MARGIN_SQUARE_W02;
{74 ST_PL_CRESCENTIC_W02;
{75 ST_PL_EXPANDED_new;
{76 ST_PL_TO_HUM_RATIO_new;
{77 HUMERUS_GRACILE_new;
{78 HUM_PROXLAT_CORNER_SQUARE_W02;
{79 HUM_PROXLAT_BULGE_new;
{80 HUM:FEM_W02;
{81 HUM_DP_CREST_EXPANDED_W02;
{82 HUM_RADIAL_CONDYLE_SHAPE_W02;
{83 HUM_DIST_COND_DIV_W02;
{84 ULNA_ANT_ARM_LONG_W02;
{85 ULNA_EXP_POST_DIST_new;
{86 DIST_RADIUS_BEVELED_W02;
{87 CARPAL_NUMBER_mod_W02;
{88 MC_45%_RAD_W02;
{89 MC_I_SUBEQUAL_TO_IV_W02;
{90 MC_I_DISTAL_CONDYLE_UNDIVIDED_W02;
{91 MC_I_DISTAL_CONDYLE_BEVELLED_W02;
{92 MC_IV_PROX_END_PROCESS_new;
{93 MC_V_PROX_SUBEQ_TO_MT_I_new;
{94 METACARPUS_BOUND_W02;
{95 METACAR_DIST_ART_REDUCED_W02;
{96 ILIUM_PREACET_PR_SEMICIRC_W02;
{97 ILIUM_PREACET_PR_FLARED_W02;
{98 PREACET_PR_VENT_BUMP_new;
{99 ILIUM_PUB_PED_1.5X_WIDER_THAN_LONG_new;
{100 PUBOSCHIAL_CONTACT_DEEP_W02;
{101 ISCHIUM_LONGER_THAN_PUBIS_W02;
{102 ISCHIAL_BLADE_PLATELIKE_W02;
{103 ISCH_ACET_ANGLE_new;
{104 ISCH_PUBIC_PEDUNCLE_FLAT_SMALL_ACET_CONTRIB_new;
{105 ISCH_TUBERCLE_RAISED_ON_LATVENT_FACE_new;
{106 FEMUR_BULGE_W02;
{107 FEMUR_ANT_LONGIT_RIDGE_Otero;
{108 FEM_4th_TROCH_REDUCED_W02;
{109 FEM_DIST_COND_BEVELED_W02;
{110 FIB_PROX_ANT_CREST_DEV_ROYO09;
{111 FIB_PROX_TRIANG_SCAR_new;
{112 FIB_SHAFT_SIGMOID_ROYO09;
{113 FIBULA_DIST_END_EXPANDED_new;
{114 ASTRAG_TRV_NARROW_new;
{115 ASTRAG_W_POST_TUBERCLE_new;
{116 METATARSAL_IV_PROX_EMBAYMENT_new;
{117 METATARSAL_IV_DISTAL_END_BEVELED_new;
{118 OSTEODERMS_W02;
;

ccode	 +  13 17 31 68 80 87 *;

tread
(1 (2 ((4 (5 (6 (((7 (8 (9 10 24))) 11) (((((((((12 13) 14) 15) 26) 19) (((16 18 (20 22)) 17) 25)) 23) 21) 27))))) 3)))*
(1 (2 (4 (5 (6 (((11 7 8 9 24 10) 3) (27 (21 (23 ((19 (26 (15 (14 (12 13))))) (25 (17 (16 18 (20 22))))))))))))))*
((1 6) (2 ((4 (5 (((7 (8 (9 10 24))) 11) (((((((((12 13) 14) 15) 26) 19) (((16 18 (20 22)) 17) 25)) 23) 21) 27)))) 3)))*
(1 (2 ((4 (5 (6 (((7 8 9 10 24 11) 21) ((((((((12 13) 14) 15) 26) 19) (((16 18 (20 22)) 17) 25)) 23) 27))))) 3)))*
(1 (2 ((4 (5 (6 (((7 8 9 10 24 11) 25) (((((((((12 13) 14) 15) 26) 19) ((16 18 (20 22)) 17)) 23) 21) 27))))) 3)))*
(1 (2 ((4 (5 (6 (((7 (8 (9 10 24))) 11) (((((((12 13 14 15 20) 26) 19) (((16 18 22) 17) 25)) 23) 21) 27))))) 3)))*
(1 (2 ((4 (5 (6 (((7 (8 (9 10 24))) 11) (((((((12 13 14 15 22) 26) 19) (((16 18 20) 17) 25)) 23) 21) 27))))) 3)))*
(1 (2 ((4 (5 (6 (((7 (8 (9 10 24))) 11) ((((((((12 (13 14)) 15) 26) 19) (((16 18 (20 22)) 17) 25)) 23) 21) 27))))) 3)))*
(1 (2 ((4 (5 (6 ((23 24 9 20) (((7 (8 10)) 11) ((((((((12 13) 14) 15) 26) 19) (((16 18 22) 17) 25)) 21) 27)))))) 3)))*
(1 (2 ((4 (5 (6 (((7 (8 (9 10 24))) 11) ((((((12 13 14 15 21) 26) 19) (((16 18 (20 22)) 17) 25)) 23) 27))))) 3)))*
(1 (2 ((4 (5 (6 (((7 (8 (9 10 24))) 11) (((((((((12 13) 14) 15) 26) 19) (((16 18 (20 22)) 17) 25)) 23) 21) 27))))) 3)))*
;


proc /;
comments 0
;
