# Supplementary material for: A New Titanosaurian Sauropod from the Hekou Group (Lower Cretaceous) of the Lanzhou-Minhe Basin, Gansu Province, China
Source: PLoS One. 2014 Jan 29;9(1):e85979. doi: 10.1371/journal.pone.0085979 (PMC3906019; doi:10.1371/journal.pone.0085979)
Supplement: Table S3 — Character coding for Yongjinglong datangi gen. et sp. nov. based on the matrix of Carballido & Sander (2013). The matrix of Carballido & Sander allowed the coding of 58 characters. (TNT) [file pone.0085979.s003.tnt]

xread
341 71
'Plateosaurus_engelhardti'	0000000000000000000000000000100000000010000?00000?0000??000000000000000??00000?0000???0000000000000?0-00?000000?00-101000?000?000000-000000000-1-0-00000000000000000--00--0000000????0?000?0???000??0?000-??0-0000002?010000????0???00000000?000000?0?0???0000000000000?000000001000000000000?0000000?0000000000000?000000000000000000000000000000000
'Chinshakiangosaurus_chunghoensis'	????????????????????????????????????????????????????????????????????????????????0?0???00?????0?1?10???01?000??0??0-?0????????????????????????????????????????????????????????0??????0?????????????????????????????????????????????????????????????????????????????????????????????????????????????????????0??????????????????????????????????????????
'Mussaurus_patagonicus'	00000000000000000000100?00?010?0000000?00????000??0?0???????????????????????????1?1???00000??0?0??010-0[0 1]?[0 1]0??00??0-10100000000???0?0-?00000000-1-0-000??000000000000--00--0000000???10?000?0???000??0?0?0-??0-00?0002?01000?????0???00000000?000000?0?????00000000000?0?000??000000?0[0 1]0000000?00?000??00000?0000000?0?0???00??000??000?0000000???00?0
'Antetonitrus_ingenipes'	??????????????????????????????????????????????????????????????????????????????????????????????????????????????0??0-10????????0?????0-?0000001121-0-00000000000000000--01--000000???????0???0???000??0?0?0-??0-?000002?0?000?????0????0?1010??0000??????????0000?0??0110?000??000?00?0?????????????????????00100000010001?01????????001?1?000?????????
'Lessemsaurus_sauropoides'	??????????????????????????????????????????????????????????????????????????????????????????????????????????????0010-??1000000?0???000-?00000010-1-0-0000000000?000000--11--000000???????????0?????????????????????????????????????????0010100?000000?0??????110010[0 1]001110000??000?00?0??00000?00???????00000000000001000????0?0000??00??1??000??00????
'Gongxianosaurus_shibeiensis'	?????????????1??????????????????????????????????????????????????????????????????????????????????????1?11?2????0??0-10????????0????????0??????????0-??0???????????????????????????????????0?0???000???????????????00???01000?????0????001000??000?00?0??????1000?0?00?01?00000?0???????????????????????????111???0?????01??0???????0000?1?000000100000
'Amygdalodon_patagonicus'	??????????????????????????????????????????????????????????????????1???1????????????????????????????11011?20???1????1????????00????????0???0????1-?-??1????0??????0???????????00???0????????0????00?????????????0000???0???0??????????????????????????????????????????????????????????????????????????????????????????????????????????????????????????
'Isanosaurus_attavipachi'	??????????????????????????????????????????????????????????????????????????????????????????????????????????????1??0-10????????0????????0??????0-1-?-0????????0??????10?11??00?0???????????????????????????????????????????????????????000000??000??????????????????????????????????????????????????????????1110010001?????????????????????????????????
'Vulcanodon_karibaensis'	???????????????????????????????0??????????????????????????????????????????????????????????????????????????????????????????????????????????????????-?????????????????????????????????1????0?0?0??00???0?100?????01???????????????00??10?????0???????????????1101?0???1110100????0???????1?????0000000?010??101??????1000?0000?1000010?100100100?011001
'Tazoudasaurus_naimi'	??????????????????????????????00?10?????????01?????0--??????????????????????????100???0011???0?001001011?000??1000-00100000010000?010?00000110-000-0000001000011?00100111-000010??00???????0?00000000001001?0-00000020020000??1100??1000000???????0?00?????1101101101?10100?100?001?0101?????00000000?10?0101010000?000?0?00010100?00?011?0?0001010?1
'Shunosaurus_lii'	0100100000110110000010000000??000001001??0000001101100000100011000000000??000001100?0000?101?110?1011011?201201001000100000010000100-101000110-1-1-0000000000011101[0 1]--11[0 1]?000010000010-0001010000000000100100-00?0002001?00---111010100000010??00001000010011011010010101000100000110101100000100000???0?011100110001101?100?10?00111101110111?111110
'Barapasaurus_tagorei'	????????????????????????????????????????????????????????????????????????????????????????????????????1?11?000??1000-0?0?0???0100????0-?0000011??0?1-??1010000?011100100111-000010???01100?0?0?0?00000000100??0??000?010???0?0--1?00?0110000000000000?00??????101101001110100???????????011000?01000000010?0111000100?0101111??1?10???010???????1??11?0
'Cetiosaurus_oxoniensis'	??????????????????????????????????????????????????????????????????????????????????????????????????????????????101102?000000010110100-?01000110-001-0?20000100?1101000-11--0000[0 1]0?10??????0?02?0000000?0?0-100-000000200?000??????????00000001??0???1???0100??0?10??0???????????????????11000?0?0000??1?0?011???????100???????????????????????????????
'Patagosaurus_fariasi'	1???1?00??11???????????????????0???????????????????????????????1?????????????????0???????????1???1011011?000??100100?000000010110100-?00000110-001-00000011000110010-011--000010??002??0?0?????000000??1??1????0?0002002?0??????00??11000001?000?00100??????101001001110100????????????11000?01000000010?011100010000001???????????101011????????????
Omeisaurus	11001?0000110111000010???000???001010011000001011011?000?1???11100?0?0??00?0?00110000000?1???111?1011011010040111230000[1 2]000101100100-21000[1 2]111001100000100100?11110100111-000210010?2110100?10000000000100100-00?0002001?00???1100001100000??000?0000000100110110100101010001000000111011000001000000010?1111000000001011??00101001111111111111111110
Mamenchisaurus	11101?0-00111011000110??0?00???00?010010000?010?1?111000?0???101?00??????0?0???1100???001101111001011011?1004011123[1 2]00020001011001010210012111001101100100?000110021001?1101021001002??0?00?11003000000100100-00?0002002?0????1100?0110?0?0?1????00?0?0????11011010011101001101?0001???1100000??00000010?011100010001101?11001110?11?101?1?1111??1???
'Turiasaurus_riodevensis'	????????????????????????????????????????????????????????????????????????????????????????????????????10110001??11120100000100101?0101??11[0 1]1011100010?-00000100011101100111100?1100100???????0???02000?0?1????????????????200?????????1?????????????????00??0?10110100????10011110000111??????????????????????????????00??11?101010?11???11???1?10?111?
'Losillasaurus_giganteus'	???????????????????????????????????????????????????????????????????10?????0????1??????????????1??1????????????1012010000000010110100-?11110111001101000100?000111011001111100110???????????0???0200?10[0 1]100??00000??????1????????????????????????????????????1011010?????1??????????????01?0??010?0?00?11?0???????????????????????????????????????????
'Jobaria_tiguidensis'	11001?000011111?010010??0000??10010100?100000101101110???10??11?000??00?00?0?0?1100000???????1100?01101100001?1??221?000000010010100-201010110-0[0 1]1-11000001000111011001111000000010021101?10100000??000100?00-100000200100????1?00101101010????01000000????110110100111010001110000111111000?01000000011?0111000100?110111011111001111011111?????????
'Haplocanthosaurus_priscus'	????????????????????????????????????????????????????????????????????????????????????????????????????????????[1 2 3 4]?101221?001000010010100-01111011100110110001010001100110011101001101100211011?010000000000100100-10000120010???????10??11000211?000100?00?000????????????????????????????111000?01000000011001110001001????????1????????????????????????
Camarasaurus	111010000011111101000000000000100101000101000101101110001101?111000000000010000110000011111111110?011011020010101232?0[0 1]10100101101011210011110-001011000001000110121001111000210010?2110111010000000001100100-10000020010000--[0 1]0[0 1]01011010001010010010000000110110100111010011111100111111000001100001011001110001001110111010111001111011111111111110
'Bellusaurus_sui'	1?????0???11???????????????????????10???0???0??????110?????????????000????????????????????????1101011011?200??1012220001000010110100-?1001111110110110000010001101110011110002101?0?2??0?1?0?100300000110?100010000???0?000?????????11[0 1]000010100100?00??????10110100111010????1????????11000?011000010110011101010001101?????????????????????????????
'Galvesaurus_herreroi'	??????????????????????????????????????????????????????????????????????????????????????????????????????????????1112200012??0??12001????1?011111101111100??0?0001101[1 2]100111100020001012110???0???01000?0?100?0???0011???0?000?????1???1???????????1?????00000?101[0 1]0100???????????????????????????????0101100???????????????????????????????????????????
'Tehuelchesaurus_benitezii'	?????????????????????????????????????????????????????????????????????????????????????????????????????????????????????????????????????[0 1 2]10001110-001021001011000100?0100111-000201??01[1 2 3]1???1??????????????????????????????????????????110000010100100111?????11001010[0 1]1110100????????????1????0011000?1011001111000001?????????????????????????????????
'Tastavinsaurus_sanzi'	??????????????????????????????????????????????????????????????????????????????????????????????????????????????????????????????????????10011?10-00????0?000100011011100?10-001210??0?211011001000100000110010001001111000000???0-1011??????????????????????????????????????????????????111101101100001011001111011?011101110???????11111110111?100111?
'Euhelopus_zdanskyi'	01?010000111??110??????0???????00???????????0??????11?????01?1??????????????????100???1??????111??111011?2004?1112201012000010?1?001111111210110111110??0?100?11101110111100021101113??01???????????????????????????????????????????1100000?110?000?00??????10110101??????????????????1110?100110000101100111100100011011101?11?00?11101?11?1???11??0
'Brachiosaurus_altithorax'	12101?00??11??1???????????000?10?1110?01000?01011??110??????????0?000000111??0?1?????????????1210?0?1011?201??11?232?002000111???1????10?11111001100000010100?111121001110010211???????????????0????????????????????????????????????????????????????????????10100001??????????????????????????????????????1120001000????????0????????????????????????
'Giraffatitan_brancai'	121010000011111101001000100000100101000100000101101110000101?111000000001110?00110000011111121210?0010110201?0111232[0 1]002000111110100-210011111001101020010101011[0 1]12100111001021?0111211011?010001000000100100-1000102001000?????10??1101000?00001001100000021010010111101001111111110111110110110000101100112100100111011111?1110011110111?11?1??11?0
'Paluxysaurus_jonesi'	????1?????12??????????????????????????????????????????????????????????????????????????????????[0 1 2]?0?00?011?201??1112320002000011110100-?1[0 1]002111[1 2]??1111?000010101111?1[0 1]0111?000210?11121?????0???010??001100000010001020010000??0-10??110?000?0??01[0 1]0?100????21010010111101?0??1?1?11???11??0?1011?0001011001121011?01010111???????????????????????????
'Venenosaurus_dicrocei'	??????????????????????????????????????????????????????????????????????????????????????????????????????????????????????????????????????????????????????????????????????????????????11???????0???0-10??00?001000100010000?000?????????11?00001?10?1???????????????????1?10100????1????????????101?0000101?00???????????????????????????????????????????
Cedarosaurus	??????????????????????????????????????????????????????????????????????????????????????????????????????????????????????????????????????100?2?????????????0?????1??????????????2?1???????????0???010??000?0?0?0010?1100000100???????????0?00010???1011???????210000111111??00???????????????????????????????11210110????0??????????????????????????????
'Erketu_ellisoni'	?????????????????????????????????????????????????????????????????????????????????????????????????????????????0111221?00201001101010?????????????????????????????????????????????01????????????????????????????????????????????????????????????????????1?????????????????????????????????????????????????????????????111?1101?111?0???????????????????
'Chubutisaurus_insignis'	??????????????????????????????????????????????????????????????????????????????????????????????????????????????????????????????????????1???2?10-0011?110??01?10???1?10??10-00?210??11???????010?01000?0?10??0?-?0001???0?000?????10??1110000111001??????????1101001111??0110??111111??????????????00010110111210110011101?????????????????1???????????
'Tendaguria_tanzaniensis'	??????????????????????????????????????????????????????????????????????????????????????????????????????????????111232000???0????00100-?100-?1?121-1011???0???????????001??????????????????????????????????????????????????????????????????????????????????????????????????????????????????????????????????????????????????????????????????????????????
'Wintonotitan_wattsi'	??????????????????????????????????????????????????????????????????????????????????????????????????????????????????????????????????????1???21?121-?1?20?????????????1??1??????21???????????001??01011???????0?010001???0?000?????10??11100001110?1????????????01000??1??0?10??111???????11????????00010?10????????????????????????????????????????????
'Ligabuesaururs_lenzai'	??????????????????????????????????????????????????????????????????????????????????????????????[0 1 2]?0?001011?201??1?12?3?002??0???000010-?1001210111-111110000101?11?111001111000211?????????????????????????????????????????????????????110000111011??????????210100011??????????????????????????????????????11210?100111011101?????????????????????????
'Phuwiangosaurus_sirindhornae'	???????????????????????10?????100101????????0??????111??????????1000110?1100?0?1????????????????????1221?201[2 3 4]?101223?0?2010011100101?21[0 1]0121111001111101001010111121[0 1]011110002101???2????1?????0100?00010-1?0011001110010000--0-10??110000010001??????11????10?0000?1101110????????????1100110110001?011001121?010011111110??????????????????????????
'Andesaurus_delgadoi'	??????????????????????????????????????????????????????????????????????????????????????????????????????????????????????????????????????10?12?10-1-?111??0?0101?111?11001111000211??????????001?102011000?0?00???0?01020010?0?????????????????0???????????????????????????????????????????????1011000110??00??2??????1?????????????????????????????????
'Mendozasaurus_neguyelap'	??????????????????????????????????????????????????????????????????????????????????????????????????????????????1?1????002??0???000110-?100021?121-112????0??01???????0?1????????????????????0???02000000100000010?210200110??????????1110000100011?????1?????10?100011??0?????11???????????????????????????112101?????10??1?????????????1?1???????????
'Malarguesaurus_florenciae'	???????????????????????????????????????????????????????????????????????????????????????????????????????????????????????????????????????????????????????????????????????????????????????????0?1?0100000010?00?000?2111000110?????????1???????????????????????????????????????????????????????????????????????2100?????????????????????????????????????
'Argentinosaurus_hunculensis'	??????????????????????????????????????????????????????????????????????????????????????????????????????????????????????????????????????100120?121-112110000001?111121101111000211????[2 3]?????????????????????????????????????????????????????????????????????????????????????????????????1???????????????????????????????0??????????????????????????????
'Epachthosaurus_sciuttoi'	??????????????????????????????????????????????????????????????????????????????????????????????????????????????????????????????????0???10012110-1-1111?0000002?111211101111000211??103???????110030??001???10??10?3?010?010??????????????????0???????????????111100011?00?10???????????11?11?1?1??001?1????1121001101?101?101???????11101111111?01111?
'Malawisaurus_dixeyi'	1120???????1??1?????????????????????????????????????????????0???????????????0???100??????????1?10???1?21?20???101303?1021010110?0100-?1101211121-1122?1200?0201?01110?11110?02110?1?????????1??0300?000100??0-101010100000????0-11??1????????????00?00110???1011011110001?0??1??111????1?????????001111100?1210???????11110????????1?????????????1???
'Nemegtosaurus_mongoliensis'	0020?11-0?12?10?010111?10?0010101101?0?0110?01010?1111??2111011?1100010??00100?1101??011??01?1210?001231?202????????????????????????????????????????????0???????????????????????????????????????????????????0????????????????????????????????????????????????????????????????????????????????????????????????????????????????????????????????????????
'Rapetosaurus_krausei'	00201?1?1012?1010?01?1110?0011?00001?0?0110?01010?1111??21111???11?0100???1110?1101??011?????1210?001231?20?40101303?102101011010110-?10002[0 1]0121-112211200002011120110111-011211????3??????????03???????00??0????3?020?21???????????1110000??????00?001?????101210011?00110????1?1????11110110110001??11?011?111111??????????????????????????????????
'Isisaurus_colberti'	??????????????????????????????????????????????????????????????????????????????????????????????????????????????10?301?102101010000100-?1000200121-1112?1200100011100100111-0?1210?1?13110?0?????030?1001100000-101310200110????0-11?010100000?001000?00??????101111?11101??????????????110111?0110001111101???????????????????????????????????????????
'Tapuiasaurus_macedoi'	002?111?0012?1010?0111100??0111011?1000?0???01011?1?1????11111???1?0000???1110??101????0??1??1210?001231020[2 3]??1??????0?2?0??11????????100021?121-1112?120?0000110??110111????11???11?????????????????????????????????????????????????????????????10?101???????1?????110011?????1??????????????????????????1?2???????????1???????????????????1110?111?
'Trigonosaurus_pricei'	??????????????????????????????????????????????????????????????????????????????????????????????????????????????101103?1020?0011000100-31[0 1]11210121-1122[0 2]1200002?11121110111?0?1211?????????????????????????????????????????????????????????????????????????????????????????????????????????????????????????????????????????????????????????????????????
'Alamosaurus_sanjuanensis'	???????????????1????????????????????????????????????????????????????????????????????????????????????1231?201??1?1303?102000?00000100-?10?1[1 2]10121-1?12212000020110211?01111000210?1?1[2 3]1?0??0023103001001100000-1013101110100???0-1111111000000001111110110?1?111010011100111--1111112--?????1????00?1111100112???111??111111???????1??????????????????
'Opisthocoelicaudia_skarzynskii'	??????????????????????????????????????????????????????????????????????????????????????????????????????????????????????????????????????1001200121-11[1 2]2212001020111211101111001210??1131?0?00?2210-011001100100-101-1020002001000-111110000000?001111011110111111210111101111--1111112--11111110110001?111011121011101111111010110111111011111111011110
'Neuquensaurus_australis'	??????????????????????????????????????????????????????????????????????????????????????????????????????????????101[2 3]030002??00??000100-?1111200121-112211200002?111211101111001211????31?0???1?30030??001100??0-1013?021?011?1?0??????11100?0000010110111?????111210011101111????????????1111?101?0001111100112101111?1111?10101101??1110?????1????????
'Saltasaurus_loricatus'	??????????????????????????00?????1010???010?01??????????????????0100010??1?????1??????????????????????????????1013030002001010000100-?1111200121-1122112000020111111101111001211????311010?1?1?03011001100??0-10131021101101?0??11?0111000000001011011110???111210011101111???????????1111111011000111110011210111111111110??????????????????????????
'Amazonsaurus_maranhensis'	??????????????????????????????????????????????????????????????????????????????????????????????????????????????????????????????????????1???111????10??0???????????0?1?0111??1???????????????0???000[0 1]?0?1???0?1[0 1]1100002?1?00??????10???????????????????????????????????????????????????????0???????????????????????????????????????????????????????????
'Zapalasaurus_bonapartei'	??????????????????????????????????????????????????????????????????????????????????????????????????????????????11?221001?00?????????????????????????????????????????????????????????????????????1001000110?0110010000201100??????????????????????????????????????????????????????????????????????000?0?11?0???????????????????????????????????????????
'Histriasaurus_bocardeli'	??????????????????????????????????????????????????????????????????????????????????????????????????????????????????????????????????????1101??????????10?010??00???00101111-01?010?????????????????????????????????????????????????????????????????????????????????????????????????????????????????????????????????????????????????????????????????????
'Comahuesaurus_windhanseni'	??????????????????????????????????????????????????????????????????????????????????????????????????????????????????????????????????????11011110-0210220?1??1??0???00111111-?1?01??????????0?0?201400000?10?0????100002011?0??????10??1????????????00?001?????10110111?????????????????????????01010000011?0211000100??????????????????????????????????
'Rayososaurus_agrioensis'	?????????????????????????????????????????????????????????????????????????????????????????????????????????????????????????????????????????????????????????????????????????????????????????????????????????????????????????????????????102111001001?????????????????????????????????????????????????????????2?1????????????????????????????????????????
'Rebbachisaurus_garasbae'	??????????????????????????????????????????????????????????????????????????????????????????????????????310?????????????????????????????1101?110-02?0??01210110011100101111-111010???????1????????????????????????????????????????????11021?1001001????????????????????????????????????????????????????????????????????????????????????????????????????
'Cathartesaura_anaerobica'	??????????????????????????????????????????????????????????????????????????????????????????????????????????????1102210011??0???000100-??????????????????????????????????????????????????????????1????0111000?11?100012?1??0???????????1?21110011?1?????????????????????????????????????????????????????????2110001????????????????????????????????????
'Limaysaurus_tessonei'	???????????1?01????1?1??0000??11?-0011111-001?0-10111011?20?????100101010110?101????????????????????12311213??1102210011000010000100-?11011110-02101101210110011000101111-1110101?0???????[1 2]01[0 2]014000001100001111000020110011?1??10??11021110011010010011???1101001011110100????????????11???00101100001101211000?001?10??1?11???0??10001111??????????
'Demandasaurus_darwini'	?0?0????????????????????????????????????????????????????????????????????????????10120????????2?2?1?0??311213??1102310011000010200100-?11??1?10-02????0?1?0110111100101?11-?1?01011???????????20140001011001?1010100??0??00??????10??????????????????????????????????????????????????????????????111????1?1211010100??????????????????????????????????
'Nigersaurus_taqueti'	00201?10101100?1??1111??0000??11?-0011110-?11----0111011?2??????100100010??0?1?1101200100????2301?00123112132?1102210011000010200100-211?11110-02101201111110111100101111-1100101?00???1???????140??1?1?0?0?1011?00120110011?11010??110212100000100?00??????10100101???????????????????110??0???111??????1211010100?????????1????????????????????????
'Suuwassea_emiliae'	0121???1???2?????????1??01???????00?00??11100?0??1??0?10????????0????0?0?????????1?11????????2?2???1??210????0111221000100101010??-1??110?11?????1021?????????????????1?????????1100???????0????1??????????????????????????????????????0000?000????????????????2?????????????????????????????????????????????????????????????????????????????????????
'Amargasaurus_cazaui'	???????????2?011?????????100??10?01100011110011111??????????????0011101001?0?111????????????????????????????11110211000?-1-1101001-10?01020110-1-1-1100210110?10?00100111-0000101??02??1?????0?0?0??0??????010???0?020??????????????1??0??????0?1??????????1101101001010?00????????????11001??????????????1110?0?001????????1????????????????????????
'Dicraeosaurus_hansemanni'	0021???1???2??01?????????100???0?011000111100111111?????1?0???10001110100010?11111011????????2311?0011210203111102110000-1-1101101-11201020110-1-1-1100010110110000100111-100010110021?1?0?01100200001110010101000002012?0?1?11?00??1100000???00100??0?????1101101001110??????????????11100001100000??001011100010011101110111110??111111?11????11???
'Brachytrachelopan_messai'	??????????????????????????????????????????????????????????????????????????????????????????????????????????????1?0?11???0-?-??????????201020110-1-1-1?00010110110000100111-1000101????????????????????????????????????????????????????????????????????????????????????????????????????????????????????????????????????????????????????????????????????
Apatosaurus	00201?11111201111?111100101100?0010100011101010110110010020?01?00001000000000101?1?001???????2311?00013102?331111231?00201-1102101-1131000?110?02101100001100111100100111-010010110021?111201100200001111110111000002012?0111111001011000001?0011001?00000?110120100101010011110000111111000011000001?0010111100100111011101111101111111111?1111?1110
Diplodocus	00201011111201111111110010110010010100011101010110110010020101100001000010100101110001101101?2311?100131020331111231?00201-0112111-1131000111??02101100001100111100100111-0101101100211111201100211101111111111210003012?0111111001011000000?1001001?0000001101101001110100???????????111000011000000?001011100010111101?1011111001111111111111?11110
'Barosaurus_lentus'	????????????????????????????????????????????????????????????????????????????????????????????????????????????3?111231?00?00-1112011-11310001110-02101100001100111100100111?01001011002????0?01100211101111111111210003012?011?11?00?01???000????????1??0??????0?00?0????????????????????11??0?11?0???????10111000???11????????1???????????????????????
'Europasaurus_holgeri'	11101?0?001111?0010010000?????10?1?00?01001?01011?1110000101????100000001110?0?1100???1111?1111101011011?200?01012021001101110110100-?100111111011021000001000110011001110100210010021?001?0?0000000000100000010001020010000--0-10??11000001010010010000????101101001110100??11??????1111101?0110000?0110?111000100?1101110101110?11?1???1??1?1??11??
Yongjinglong_datangi	???????????????????????????????????????????????????????????????????????????????????????????????????????1???????112030??????????????00?100??1?1?1?112121?00000111?0100?100?10??????11????????????????????????????????????????????????100001111001100011??????????????1101101??????????????????????????????????????????????????????????????????????????
;
cnames
{0 Posterolateral_processes_of_premaxilla_and_lateral_processes_of_maxilla,_shape _without_midline_contact_ _with_midline_contact_forming_marked_narial_depression,_subnarial_foramen_not_visible_laterally_;
{1 Premaxillary_anterior_margin_shape _without_step_ _with_marked_step_but_short_step_ _with_marked_and_long_step;
{2 Premaxila,_ascending_process_shape_in_lateral_view _convex_ _concave,_with_a_large_dorsal_projection_ _sub-rectilinear_and_directed_posterodorsally_;
{3 Premaxilla,_external_surface _without_anteroventrally_orientated_vascular_grooves_originating_from_an_opening_in_the_maxillary_contact_ _vascular_grooves_present_;
{4 Maxillary_border_of_external_naris,_length _short,_making_up_much_less_than_one-fourth_narial_perimeter_ _long,_making_up_more_than_one_third_narial_perimeter_;
{5 Maxilla,_foramen_anterior_to_the_preantorbital_fenestra_ _absent_ _present_;
{6 Preanteorbital_fenestra _absent_ _present,_being_wide_and_laterally_opened_;
{7 Subnarial_foramen_and_exterior_maxillary_foramen,_position _well_distanced_from_one_another_ _separated_by_narrow_bony_isthmus_;
{8 Antorobital_fenestra _much_shorter_than_orbital_maximum_diameter,_less_than_85%_of_orbit_ _subequal_to_orbital_maximum_diameter,_greater_than_85%_orbit_;
{9 Antorbital_fenestra,_shape_of_dorsal_margin _straight_or_convex_ _concave_;
{10 Antorbital_fossa _present_ _absent_;
{11 External_nares_position _terminal_ _retracted_to_level_of_orbit_ _retracted_to_a_position_between_orbits_;
{12 External_nares,_maximum_diameter _shorter_ _or_longer_than_orbital_maximum_diameter_;
{13 Orbital_ventral_margin,_anteroposterior_length _broad,_with_subcircular_orbital_margin_ _reduced,_with_acute_orbital_margin_;
{14 Lacrimal,_anterior_process _present_ _absent_;
{15 Jugal_contribution_to_the_ventral_border_of_the_skull _present_ _absent_;
{16 Quadratojugal-Maxila_contact _absent_or_small_ _broad_;
{17 Jugal-ectopterygoid_contact _present_ _absent_;
{18 Jugal,_contribution_to_antorbital_fenestra _very_reduced_or_absent_ _large,_bordering_approximately_one-third_its_perimeter_;
{19 Quadratojugal,_position_of_anterior_terminus _posterior_to_middle_of_orbit_ _anterior_margin_of_orbit_or_beyond_;
{20 Quadratojugal,_anterior_process_length _short,_anterior_process_shorter_than_dorsal_process_ _long,_anterior_process_more_than_twice_as_long_as_dorsal_process_;
{21 Quadratojugal,_angle_between_anterior_and_dorsal_processes _less_than_or_equal_to_90��,_so_that_the_quadrate_shaft_is_directed_dorsally_ _greater_than_90��,_approaching_130��,_so_that_the_quadrate_shaft_slants_posterodorsally_;
{22 Ventral_edge_of_anterior_surface_of_the_quadratojugal_ _straigth,_not_expanded_ventrally_ _concave_due_to_a_ventral_expansion_of_the_anterior_region_;
{23 Squamosal_contribution_to_the_supratemporal_fenestra _present,_the_squamosal_is_well_visible_in_dorsal_view_ _reduced_or_absent_;
{24 Squamosal-quadratojugal_contact _present_ _absent_;
{25 Squamosal,_posteroventral_margin _smooth_ _"with_prominent,_ventrally_directed_"prong"_;
{26 Prefrontal_posterior_process_size _small,_not_projecting_far_posterior_of_frontal-nasal_suture_ _elongate,_approaching_parietal_;
{27 Prefrontal,_posterior_process_shape _flat_ _hooked_;
{28 Prefrontal,_anterior_process _absent_ _present_;
{29 Prefrontal-Frontal_contact_width _large,_equal_or_longer_that_the_anteroposterior_length_of_the_prefrontal_ _narrow,_less_than_half_the_anteroposterior_length_of_the_prefrontal_;
{30 Postorbital,_ventral_process_shape _transversely_narrow_ _broader_transversely_than_anteroposteriorly_;
{31 Postorbital,_posterior_process _present_ _absent_;
{32 Postorbital,_posterior_margin_articulating_with_the_squamosal_ _with_tapering_posterior_process_ _with_a_deep_posterior_process_;
{33 Frontal_contribution_to_supratemporal_fossa _present_ _absent_;
{34 Frontals,_midline_contact_(symphysis) _sutured_ _or_fused_in_adult_individuals_;
{35 Frontal,_anteroposterior_length _approximately_twice_ _or_less_than_minimum_transverse_breadth_;
{36 Frontal-nasal_suture,_shape _flat_or_slightly_bowed_anteriorly_ _V-shaped,_pointing_posteriorly_;
{37 Frontals,_dorsal_surface _without_paired_grooves_facing_anterodorsally_ _grooves_present,_extend_on_to_nasal_;
{38 Frontal,_contribution_to_dorsal_margin_of_orbit _less_than_1.5_times_the_contribution_of_prefrontal_ _at_least_1.5_times_the_contribution_of_prefrontal_;
{39 Parietal_occipital_process,_dorsoventral_height _short,_less_than_the_diameter_of_the_foramen_magnum_ _deep,_nearly_twice_the_diameter_of_the_foramen_magnum_;
{40 Parietal,_contribution_to_post-temporal_fenestra _present_ _absent_;
{41 Parietal,_distance_separating_supratemporal_fenestrae _less_than_ _or_twice_the_long_axis_of_supratemporal_fenestra_;
{42 Postparietal_foramen _absent_ _present_;
{43 Paroccipital_process_distal_terminus _straight,_slightly_expanded_surface_ _rounded,_tongue-like_process_;
{44 Supratemporal_fenestra _present_ _absent_;
{45 Supratemporal_fenestra,_long_axis_orientation _anteroposterior_ _transverse_;
{46 Supratemporal_fenestra,_maximum_diameter _much_longer_than_ _or_subequal_to_that_of_foramen_magnum_;
{47 Supratemporal_region,_anteroposterior_length _temporal_bar_longer_ _or_shorter_anteroposteriorly_than_transversely_;
{48 Supratemporal_fossa,_lateral_exposure _not_visible_laterally,_obscured_by_temporal_bar_ _visible_laterally,_temporal_bar_shifted_ventrally_;
{49 Supraoccipital_sagital_nucheal_crest _broad,_weakly_developed_ _narrow,_sharp_and_distinct_;
{50 Laterotemporal_fenestra,_anterior_extension _posterior_to_orbit_ _ventral_to_orbit_;
{51 Quadrate_fossa _absent_ _present_;
{52 Quadrate_fossa,_depth _shallow_ _deeply_invaginated_;
{53 Quadrate_fossa,_orientation _posterior_ _posterolateral_;
{54 Quadrate,_articular_surface_shape _quadrangular_in_ventral_view,_oriented_transversely_ _roughly_triangular_in_shape_or_thin,_crescent-shaped_surface_with_anteriorly_directed_medial_process_;
{55 Quadrate,_articular_surface_shape _quadrangular_in_ventral_view,_oriented_transversely_or_roughly_triangular_in_shape_ _thin,_crescent-shaped_surface_with_anteriorly_directed_medial_process_;
{56 Palatobasal_contact,_shape _pterygoid_with_small_facet_ _dorsomedially_orientated_hook_ _or_rocker-like_surface_for_basipterygoid_articulation_;
{57 Pterygoid,_transverse_flange_(i.e._ectopterygoid_process)_position _posterior_of_orbit_ _between_orbit_and_antorbital_fenestra_ _anterior_to_antorbital_fenestra_;
{58 Pterygoid,_quadrate_flange_size _large,_palatobasal_and_quadrate_articulations_well_separated_ _small,_palatobasal_and_quadrate_articulations_approach_;
{59 Pterygoid,_palatine_ramus_shape _straight,_at_level_of_dorsal_margin_of_quadrate_ramus_ _stepped,_raised_above_level_of_quadrate_ramus_;
{60 Pterygoid,_sutural_contact_with_ectopterygoid _broad,_along_the_medial_or_lateral_surface_ _narrow,_restricted_to_the_anterior_tip_of_the_ectopterygoid_;
{61 Palatine,_lateral_ramus_shape _plate-shaped_(long_maxillary_contact)_ _rod-shaped_(narrow_maxillary_contact)_;
{62 Epipterygoid _present_ _absent_;
{63 Vomer,_anterior_articulation _maxilla_ _premaxilla_;
{64 Supraoccipital,_height _twice_subequal_to_ _or_less_than_height_of_foramen_magnum_;
{65 Paroccipital_process,_ventral_non-articular_process _absent_ _present_;
{66 Crista_prootica,_size _rudimentary_ _expanded_laterally_into_dorsolateral_process_;
{67 Basipterygoid_processes,_length _short,_approximately_twice_ _or_elongate,_at_least_four_times_basal_diameter_;
{68 Basipterygoid_processes,_angle_of_divergence _approximately_45��_ _less_than_30��_;
{69 Basal_tubera,_anteroposterior_depth _approximately_half_dorsoventral_height_ _sheet-like,_20%_dorsoventral_height_;
{70 Basal_tubera,_breadth _much_broader_than_ _or_narrower_than_occipital_condyle_;
{71 Basal_tubera _distinct_from_basipterygoid_ _reduced_to_slight_swelling_on_ventral_surface_of_basipterygoid_;
{72 Basal_tubera,_shape_of_posterior_face _convex_ _sligthly_concave_;
{73 Basioccipital_depression_between_foramen_magnum_and_basal_tubera _absent_ _present_;
{74 Basisphenoid/basipterygoid_recess _present_ _absent_;
{75 Basisphenoid/quadrate_contact _absent_ _present_;
{76 Basisphenoid,_sagital_ridge_between_basipterygoid_processes _absent_ _present_;
{77 Basipterygoid_processes,_orientation _perpendicular_to_ _or_angled_approximately_45��_to_skull_roof_;
{78 Basipterygoid,_area_between_the_basipterygoid_processes_and_parasphenoid_rostrum _is_a_mildly_concave_subtriangular_region_ _forms_a_deep_slot-like_cavity_that_passes_posteriorly_between_the_bases_of_the_basipterygoid_processes_;
{79 Occipital_region_of_skull,_shape _anteroposteriorly_deep,_paroccipital_processes_oriented_posterolaterally_ _flat,_paroccipital_processes_oriented_transversely_;
{80 Dentary,_depth_of_anterior_end_of_ramus _slightly_less_than_that_of_dentary_at_midlength_ _150%_minimum_depth_;
{81 Dentary,_anteroventral_margin_shape _gently_rounded_ _sharply_projecting_triangular_process_;
{82 Dentary_symphysis,_orientation _angled_15��_or_more_anteriorly_to_ _or_perpendicular_to_axis_of_jaw_ramus_;
{83 Dentary,_cross-sectional_shape_of_symphysis _oblong_or_rectangular_ _subtriangular,_tapering_sharply_towards_ventral_extreme_ _subcircular_;
{84 Dentary,_tuberocity_on_labial_surface_near_symphysis _absent_ _present_;
{85 Mandible,_coronoid_eminence _strongly_expressed,_clearly_rising_above_plane_of_dentigerous_portion_ _absent_;
{86 External_mandibular_fenestra _present_ _absent_;
{87 Surangular_depth _less_than_twice_ _or_more_than_two_and_one-half_times_maximum_depth_of_the_angular_;
{88 Surangular_ridge_separating_adductor_and_articular_fossae _absent_ _present_;
{89 Adductor_fossa,_medial_wall_depth _shallow_ _deep,_prearticular_expanded_dorsoventrally_;
{90 Splenial_posterior_process,_position _overlapping_angular_ _separating_anterior_portions_of_prearticular_and_angular_;
{91 Splenial_posterodorsal_process _present,_approaching_margin_of_adductor_chamber_ _absent_;
{92 Coronoid,_size _extending_to_dorsal_margin_of_jaw_ _reduced,_not_extending_dorsal_to_splenial_ _absent_;
{93 Tooth_rows,_shape_of_anterior_portions _narrowly_arched,_anterior_portion_of_tooth_rows_V-shaped_ _broadly_arched,_anterior_portion_of_tooth_rows_U-shaped_ _rectangular,_tooth-bearing_portion_of_jaw_perpendicular_to_jaw_rami_;
{94 Tooth_rows,_length _extending_to_orbit_ _restricted_anterior_to_orbit_ _restricted_anterior_to_antorbital_fenestra_ _restricted_anterior_to_subnarial_foramen;
{95 Dentary_teeth,_number _greater_than_20_ _10-17_ _9_or_fewer_;
{96 Replacement_teeth_per_alveolus,_number _two_or_fewer_ _more_than_four_;
{97 Lateral_plate _absent_ _present_;
{98 Teeth,_orientation _perpendicular_ _or_oriented_anteriorly_relative_to_jaw_margin_;
{99 Tooth_crowns,_orientation _aligned_along_jaw_axis,_crowns_do_not_overlap_ _aligned_slightly_anterolingually,_tooth_crowns_overlap_;
{100 Crown-to-crown_occlusion _absent_ _present_;
{101 Occlusal_pattern _interlocking,_V-shaped_facets_ _high-angled_planar_facets_ _low-angled_planar_facets_;
{102 Tooth_crowns,_cross-sectional_shape_at_mid-crown _elliptical_ _D-shaped_ sub-cylindrical cylindrical;
{103 Enamel_surface_texture _smooth_ _wrinkled_;
{104 Thickness_of_enamel_asymmetric_labiolingually _absent_ _present_;
{105 Marginal_tooth_denticles _present_ _absent_on_posterior_edge_ _absent_on_both_anterior_and_posterior_edges_;
{106 Teeth,_around_four_longitudinal_grooves_on_lingual_aspect _absent_ _present_;
{107 SI_values_for_tooth_crowns _less_than_3.0_ _3.0-4.0_ _4.0-5.0_ _more_than_5.0;
{108 Cervical_vertebrae,_number _10_or_fewer_ 2 _13-14_ 15 _16_or_more;
{109 Atlas,_intercentrum_occipital_facet_shape _rectangular_in_lateral_view,_length_of_dorsal_aspect_subequal_to_that_of_ventral_aspect_ _expanded_anteroventrally_in_lateral_view,_anteroposterior_length_of_dorsal_aspect_shorter_tan_that_of_ventral_aspect_;
{110 Cervical_centra,_articulations _amphicoelous_ _opisthocoelous_;
{111 Cervical_centra,_ventral_surface _is_flat_or_slightly_convex_transversely_ _transversely_concave_;
{112 Cervical_centra,_midline_keels_on_ventral_surface _prominent_and_plate-like_ _reduced_to_low_ridges_or_absent_;
{113 Cervical_centra,_pleurocoels _absent_ _present_with_well_defined_anterior,_dorsal,_and_ventral_edges,_but_not_the_posterior_one_ _present,_with_well_defined_edges _present_but_very_reduced_in_size;
{114 Cervical_centra,_pleurocoels _singles_without_division__ divided_by_a_bone_septum,_resulting_in_an_anterior_and_a_posterior_lateral_excavation_ _divided_in_three_or_more_lateral_excavations,_resulting_in_a_complex_morphology _with_a_well_defined_anterior_excavation_and_a_posterior_smooth_fossa;
{115 Cervical_vertebrae,_height_divided_width_(measured_in_its_posterior_articular_surface) _higher_than_1.1_ _around_1_ _between_0.9_and_0.7 _smaller_than_0.7;
{116 Cervical_centra,_small_notch_in_the_dorsal_margin_of_the_posterior_articular_surface _absent_ _present_;
{117 Cervical_vertebrae,_neural_arch_lamination _well_developed,_with_well_marked_laminae_and_fossae_ _rudimentary,_with_diapophyseal_laminae_absents_or_very_slightly_marked_;
{118 Cervical_vertebrae_with_an_accessory_lamina,_which_runs_from_the_postzygodiapophyseal_lamina_(PODL)_up_to_the_spinoprezygapophyseal_lamina_(SPRL) _absent_ _present_;
{119 Cervical_centra,_internal_pneumaticity _absent_ _present_with_singles_and_wide_cavities_ _present,_with_several_small_and_complex_internal_cavities_;
{120 Anterior_cervical_vertebrae,_prespinal_lamina _absent_ _present_;
{121 Anterior_cervical_vertebrae,_neural_spine_shape _single_ _bifid_;
{122 Middle_and_posterior_cervical_vertebrae,_prespinal_lamina _absent_ _present_;
{123 Middle_cervical_vertebrae,_lateral_fossae_on_the_prezygapophysis_process _absent_ _present_;
{124 Middle,_cervical_vertebrae,_height_of_the_neural_arch _less_than_the_height_of_the_posterior_articular_surface_ _higher_than_the_height_of_the_posterior_articular_surface_;
{125 Middle_cervical_centrum,_anteroposterior_length_divided_the_height_of_the_posterior_articular_surface _less_than_4_ _more_than_4_;
{126 Middle_and_posterior_cervical_vertebrae,_morphology_of_the_centroprezygapophyseal_lamina _single_ _dorsally_divided,_resulting_in_a_lateral_and_medial_lamina,_being_the_medial_lamina_linked_with_the_intraprezygapophyseal_lamina_and_not_with_the_prezygapophysis_ _divided,_resulting_in_the_presence_of_a_?true?_divided_centroprezygapophyseal_lamina,_which_is_dorsally_connected_to_the_prezygapop…
{127 Middle_and_posterior_cervical_vertebrae,_morphology_of_the_centropostzygapophyseal_lamina_(CPOL) _single_ _divided,_with_the_medial_part_contacting_the_intrapostzygapophyseal_lamina_;
{128 Middle_and_posterior_cervical_vertebrae,_articular_surface_of_zygapophyses _flat_ _transversally_convex_;
{129 Posterior_cervical_vertebrae,_lateral_profile_of_the_neural_spine _displays_steeply_sloping_cranial_and_caudal_faces_ _displays_steeply_sloping_cranial_face_and_noticeably_less_steep_caudal_margin_;
{130 Posterior_cervical_vertebrae,_neural_spine_shape _without_a_great_lateral_expansion_ _laterally_expanded,_being_equal_or_wider_than_the_vertebral_centrum_;
{131 Posterior_cervical_and_anterior_dorsal_vertebrae,_neural_spine_shape _single_ _bifid_;
{132 Posterior_cervical_and_anterior_dorsal_bifid_neural_spines,_median_tubercle _absent_ _present_;
{133 Number_of_dorsal_vertebrae _14_or_more_ 13 12 10;
{134 Dorsal_centra,_pleurocoels _absent_ _present_;
{135 Dorsal_vertebrae,_transverse_processes _are_directed_laterally_or_slightly_upwards_ _are_directed_strongly_dorsolaterally_;
{136 Dorsal_vertebrae,_distal_end_of_the_transverse_process _curves_smoothly_into_the_dorsal_surface_of_the_process_ _is_set_off_from_the_dorsal_surface,_the_latter_having_a_distinct_dorsally_facing_flattened_area_;
{137 Dorsal_vertebrae,_non_bifid_neural_spine_in_anterior_or_posterior_view _posses_subparallel_lateral_margins_ _posses_lateral_margins_which_slightly_diverge_dorsally_ _posses_lateral_margins_which_strongly_diverge_dorsally_;
{138 Dorsal_centra,_pneumatic_structures _absent,_dorsal_centra_with_solid_interna_structure_ _present,_dorsal_centra_with_simple_and_bigs_air_spaces_ _present,_dorsal_centra_with_small_and_complex_air_spaces_;
{139 Anterior_and_middle_dorsal_neural_spines,_spinoprezygapophyseal_lamina_(SPRL) _absent_ _present_;
{140 Posterior_dorsal_neural_spines,_spinoprezygapophyseal_lamina_(SPRL) _absent_ _present_;
{141 Dorsal_vertebrae,_single_not_bifid_neural_spines,_single_prespinal_lamina_(PRSL) _absent_ _present_;
{142 Dorsal_vertebrae,_single_not_bifid_neural_spines,_single_prespinal_lamina_(PRSL) _rough_and_wide,_present_in_the_dorsalmost_part_of_the_neural_spine_ _rough_and_wide,_extended_trough_almost_all_the_neural_spine_ _smooth_and_narrow_;
{143 Dorsal_vertebrae_with_single_neural_spines,_middle_single_fossa_projected_trought_the_middline_of_the_neural_spine _present_ _absent_;
{144 Dorsal_vertebrae_with_single_neural_spines,_middle_single_fossa,_projected_through_the_midline_of_the_neural_spine _relatively_wide_median_simple_fossa_ _a_thin_median_simple_fossa_ _extremely_reduced_median_simple_fossa_;
{145 Anterior_dorsal_centra,_articular_face_shape _amphicoelous_ _opisthocoelous_;
{146 Anterior_and_middle_dorsal_centra,_pleurocoels _have_rounded_caudal_margins_ _have_tapering,_acute_caudal_margins_;
{147 Middle_dorsal_neural_arches_in_lateral_view,_anterior_edge_of_the_neural_spine _project_anteriorly_to_the_diapophysis_ _converge_with_the_diapophysis_ _project_posteriorly_to_the_diapophysis_;
{148 Anterior_and_middle_dorsal_vertebrae,_zygapophyseal_articulation_angle _horizontal_or_slightly_posteroventrally_oriented_ _posteroventraly_oriented_(around_30?)_ _strongly_posteroventraly_oriented_(more_than_40?)_;
{149 Middle_to_posterior_dorsal_centra,_ventral_surface _convex_transversely_ _flattened_ _is_slightly_concave,_sometimes_with_one_or_two_crests_;
{150 Middle_dorsal_vertebrae,_hyposphene-hypantrum_system _present_ _absent_;
{151 Posterior_dorsal_vertebrae,_hyposphene-hypantrum_system _present_and_well_developed,_usually_with_a_rhomboid_shape_ _present_and_weakly_developed,_mainly_as_a_laminar_articulation_ _absent_or_only_present_in_posteriormost_dorsal_vertebrae_;
{152 Middle_and_posterior_dorsal_vertebrae,_transverse_processes_length _short_ _long_(projecting_along_1.5_the_articular_surface_width)_;
{153 Mid_and_posterior_dorsal_vertebrae_with_a_single_lamina_(the_single_TPOL)_supporting_the_hyposphene_or_postzygapophysis_from_below _absent_ _present_;
{154 Middle_and_posterior_dorsal_vertebrae,_neural_canal_in_anterior_view _entirely_surrounded_by_the_neural_arch_ _enclosed_in_a_deep_fossa,_enclosed_laterally_by_pedicels_;
{155 Middle_and_posterior_dorsal_vertebrae,_neural_spine_height _approximately_twice_the_centrum_length_ _for_times_the_centrum_length_;
{156 Middle_and_posterior_dorsal_neural_spines_orientation _vertical_ _slightly_inclined,_with_an_angle_of_around_70_degrees_ _strongly_inclined,_with_an_angle_not_bigger_than_40_degrees_;
{157 Middle_and_posterior_dorsal_neural_arches,_centropostzygapophyseal_lamina_(CPOL),_shape _simple_ _divided_;
{158 Middle_and_posterior_dorsal_neural_arches,_anterior_centroparapophyseal_lamina_(ACPL) _absent_ _present_;
{159 Middle_and_posterior_dorsal_neural_arches,_prezygoparapophyseal_lamina_(PRPL) _absent_ _present_;
{160 Middle_and_posterior_dorsal_neural_arches,_posterior_centroparapophyseal_lamina_(PCPL) _absent_ _present_;
{161 Middle_and_posterior_dorsal_centrum_in_transverse_section_(height:_width_ratio) _subcircular_(ratio,_similar_to_1_or_a_bit_higher)_ _slightly_dorsoventrally_compressed_(ratios_between_0.8_and_1)_ _strongly_compressed_(ratios_below_0.8)_;
{162 Middle_and_posterior_dorsal_vertebrae_neural_spine,_triangular_aliform_processes _absent_ _present_but_do_not_project_far_laterally_(not_as_far_as_caudal_zygapophyses)_ _present_and_project_far_laterally_(as_far_as_caudal_zygapophyses)_;
{163 Middle_and_posterior_dorsal_vertebrae,_spinodiapophyseal_lamina_(SPDL) _absent_ _present_;
{164 Middle_and_posterior_dorsal_vertebrae,_accessory_spinodiapophyseal_lamina _absent_ _present_;
{165 Dorsal_vertebrae,_spinodiapophyseal_webbing _lamina_follows_curvature_of_neural_spine_in_anterior_view_ _lamina_"festooned"_from_spine,_dorsal_margin_does_not_closely_follow_shape_of_neural_spine_and_diapophysis_;
{166 Anterior_dorsal_vertebrae,_spinopostzygapophyseal_lamina_(SPOL) _absent_ _present_;
{167 Middle_and_posterior_dorsal_neural_spines,_lateral_spinopostzygapophyseal_lamina_(lSPOL) _absent_ _present_;
{168 Middle_and_posterior_dorsal_neural_arches,_spinodiapophyseal_lamina_(SPDL)_and_spinopostzygapophyseal_lamina_(lSPOL)_CONTACT _absent_ _present_;
{169 Middle_and_posterior_dorsal_vertebrae,_spinodiapophyseal_(SPDL)_and_spinopostzygapophyseal_lamina_(lSPOL)_contact _ventral,_well_separated_from_the_triangular_aliform_process_ _dorsal,_forms_part_of_the_triangular_aliform_process_;
{170 Middle_and_posterior_dorsal_vertebrae,_height_of_neural_arch_below_the_postzygapophyses_(pedicel) _less_than_height_of_centrum_ _subequal_to_or_greater_than_height_of_centrum_;
{171 Posterior_Dorsal_vertebrae,_medial_spinopostzygapophyseal_lamina_(mSPOL) _absent_ _present_and_forms_part_of_the_median_posterior_lamina_;
{172 Posterior_dorsal_vertebrae,_transverse_processes _lie_posterior,_or_posterodorsal,_to_the_parapophysis_ _lie_vertically_above_the_parapophysis_;
{173 Posterior_dorsal_centra,_articular_face_shape _amphicoelous_ _slightly_opisthocoelous_ _opisthocoelous_;
{174 Posterior_dorsal_vertebrae,_neural_spine _narrower_transversely_than_anteroposteriorly_ _broader_transversely_than_anteroposteriorly_;
{175 Posterior_dorsal_vertebra,_posterior_centrodiapophyseal_lamina_(PCDL) _has_an_unexpanded_ventral_tip_ _expands_and_may_bifurcate_toward_its_ventral_tip_;
{176 Cervical_ribs,_distal_shafts_of_longest_cervical_ribs _are_elongate_and_form_overlapping_bundles_ _are_short_and_do_not_project_beyond_the_caudal_end_of_the_centrum_to_which_they_are_attached_;
{177 Cervical_ribs,_angle_between_the_capitulum_and_tuberculum _greater_than_90��,_so_that_the_rib_shaft_lies_close_to_the_ventral_edge_of_the_centrum_ _less_than_90��,_so_that_the_rib_shaft_lies_below_the_ventral_margin_of_the_centrum_;
{178 Dorsal_ribs,_proximal_pneumatopores _absent_ _present_;
{179 Anterior_dorsal_ribs,_cross-sectional_shape _subcircular_ _plank-like,_anteroposterior_breadth_more_than_three_times_mediolateral_breadth_;
{180 Sacral_vertebrae,_number _3_or_fewer_ 4 5 6;
{181 Sacrum,_sacricostal_yoke _absent_ _present_;
{182 Sacral_vertebrae_contributing_to_acetabulum _numbers_1-3_ _numbers_2-4_;
{183 Sacral_neural_spines_length _approximately_twice_length_of_centrum_ _approximately_four_times_length_of_centrum_;
{184 Sacral_ribs,_dorsoventral_length _low,_not_projecting_beyond_dorsal_margin_of_ilium_ _high_extending_beyond_dorsal_margin_of_ilium_;
{185 Pleurocoels_in_the_lateral_surfaces_of_sacral_centra _absent_ _present_;
{186 Caudal_vertebrae,_number _35_or_fewer_ _40_to_55_ _increased_to_70-80_;
{187 Caudal_bone_texture _solid_ _spongy,_with_large_internal_cells_;
{188 Caudal_transverse_processes _persist_through_caudal_20_or_more_posteriorly_ _disappear_by_caudal_15_ _disappear_by_caudal_10;
{189 First_caudal_centrum_or_last_sacral_vertebra,_articular_face_shape _flat_ _procoelous_ _opisthocoelous_ biconvex;
{190 First_caudal_neural_arch,_coel_on_lateral_aspect_of_neural_spine _absent_ _present_;
{191 Anterior_caudal_vertebrae,_transverse_processes _ventral_surface_directed_laterally_or_slightly_ventrally_ _directed_dorsally_;
{192 Anterior_caudal_centra_(excluding_the_first),_articular_face_shape _amphiplatyan_or_amphicoelous_ _procoelous/distoplatyan_ Slightly_Procoelous Procoelous _posterior_surface_markedly_more_concave_than_the_anterior_one;
{193 Anterior_caudal_centra,_pleurocoels _absent_ _present_;
{194 Anterior_caudal_vertebrae,_ventral_surfaces _convex_transversely_ _concace_transversely_;
{195 Anterior_and_middle_caudal_vertebrae,_ventrolateral_ridges _absent_ _present_;
{196 Anterior_and_middle_caudal_vertebrae,_triangular_lateral_process_on_the_neural_spine _absent_ _present_;
{197 Anterior_caudal_transverse_processes_shape _triangular,_tapering_distally_ _"wing-like",_not_tapering_distally_;
{198 Anterior_caudal_neural_spines,_transverse_breadth _approximately_50%_of_ _or_greater_than_anteroposterior_length_;
{199 Anterior_caudal_transverse_processes,_proximal_depth _shallow,_on_centrum_only_ _deep,_extending_from_centrum_to_neural_arch_;
{200 Anterior_caudal_transverse_processes,_diapophyseal_laminae_(ACDl,_PCDL,_PRDL,_PODL) _absent_ _present_;
{201 Anterior_caudal_transverse_processes,_anterior_centrodiapophyseal_lamina_(ACDL),_shape _single_ _divided_;
{202 Anterior_caudal_vertebrae,_hyposphene_ridge _absent_ _present_;
{203 Anterior_caudal_centra,_length _approximately_the_same_ _or_doubling_over_the_first_20_vertebrae_;
{204 Anterior_caudal_neural_arches,_spinoprezygapophyseal_lamina_(SPRL) _absent,_or_present_as_small_short_ridges_that_rapidly_fade_out_into_the_anterolateral_margin_of_the_spine_ _present,_extending_onto_lateral_aspect_of_neural_spine_;
{205 Anterior_caudal_neural_arches,_spinoprezygapophyseal_lamina_(SPRL)-spinopostzygapophyseal_lamina_(SPOL)_contact _absent_ _present,_forming_a_prominent_lamina_on_lateral_aspect_of_neural_spine_;
{206 Anterior_caudal_neural_arches,_prespinal_lamina_(PRSL) _absent_ _present_;
{207 Middle_caudal_centra,_shape _cylindrical_ _with_flat_ventral_margin_ _quadrangular,_flat_ventrally_and_laterally;
{208 Anterior_and_middle_caudal_centra,_ventral_longitudinal_hollow _absent_ _present_;
{209 Middle_caudal_centra,_articular_face_shape _amphiplatyan_or_amphicoelous_ _procoelous/distoplatyan_ slightly_Procoelous procoelous;
{210 Middle_caudal_vertebrae,_location_of_the_neural_arches _over_the_midpoint_of_the_centrum_with_approximately_subequal_amounts_of_the_centrum_exposed_at_either_end_ _on_the_anterior_half_of_the_centrum_;
{211 Middle_caudal_vertebrae,_height_of_the_pedicels_below_the_prezygapophysis _low_with_curved_anterior_edge_of_the_pedicel_ _high_with_vertical_anterior_edge_of_the_pedicel_;
{212 Middle_caudal_vertebrae,_orientation_of_the_neural_spines _anteriorly_ _vertical_ slightly_directed_posteriorly strongly_directed_posteriorly;
{213 Posterior_caudal_vertebrae,_neural_spine_strongly_displacced_posteriorly _absent_ _present_;
{214 Middle_caudal_vertebrae,_ratio_of_centrum_length_to_centrum_height _less_than_2,_usually_1.5_or_less_ _2_or_higher_;
{215 Anterior-posterior_caudal_vertebrae_(those_with_still_well_developed_neural_spine)_,_neural_spine_orientation _vertical_ _slightly_directed_posteriorly_ strongly_directed_posteriorly;
{216 Posterior_Caudals_centra,_articular_face_shape _anphyplatic_ _procoelous_ opisthocoelous;
{217 Posterior_caudal_centra,_shape _cylindrical_ _dorsoventrally_flattened,_breadth_at_least_twice_height_;
{218 Posterior_caudal_vertebrae,_ratio_of_length_to_height _less_than_5,_usually_3_or_less_ _5_or_higher_;
{219 Distalmost_caudal_centra,_articular_face_shape _platycoelous_ _biconvex_;
{220 Distalmost_biconvex_caudal_centra,_number _10_or_fewer_ _more_than_30_;
{221 Distalmost_biconvex_caudal_centra,_length-to_height_ratio _less_than_4_ _greater_than_5_;
{222 Forked_chevrons_with_anterior_and_posterior_projections _absent_ _present_;
{223 Forked_chevrons,_distribution _distal_tail_only_ _throughout_middle_and_posterior_caudal_vertebrae_;
{224 Chevrons,_crus_bridging_dorsal_margin_of_haemal_canal _present_ _absent_;
{225 Chevron_haemal_canal,_depth _short,_approximately_25%_ _or_long,_approximately_50%_chevron_length_;
{226 Chevrons _persisting_throughout_at_least_80%_of_tail_ _disappearing_by_caudal_30_;
{227 Posterior_chevrons,_distal_contact _fused_ _unfused_(open)_;
{228 Posture _bipedal_ _columnar,_obligatory_quadrupedal_posture_;
{229 Scapular_acromion_process,_size _Narrow_ _broad,_width_more_than_150%_minimum_width_of_blade_;
{230 Scapular_blade,_orientation_respect_to_coracoid_articulation _perpendicular_ _forming_a_45?_angle_;
{231 Scapular_blade,_shape _acromial_edge_not_expanded_ _rounded_expansion_on_acromial_side_ racquet-shaped;
{232 Scapula,_acromion_process_dorsal_margin _concave_or_straight_ _with_V-shaped_concavity_ with_U-shaped_concavity;
{233 Scapula,_highest_point_of_the_dorsal_margin_of_the_blade _lower_than_the_dorsal_margin_of_the_proximal_end_ _at_the_same_height_than_the_dorsal_margin_of_the_proximal_end_ higher_than_the_dorsal_margin_of_the_proximal_end;
{234 Scapula,_development_of_the_acromion_process _undeveloped_ _well_developed_;
{235 Scapular_length/minimum_blade_breadth _5.5_or_leas_ _5.5_or_more_;
{236 Scapula,_ventral_margin_with_a_well_developed_ventro_medial_process _absent_ _present_;
{237 Scapular,_acromial_process_position _lies_nearly_glenoid_level_ _lies_nearly_midpoint_scapular_body_;
{238 Scapular_acromion_length _less_than_1/2_scapular_length_ _at_least_1/2_scapular_length_;
{239 Glenoid_scapular_orientation _relatively_flat_or_laterally_facing_ _strongly_beveled_medially_;
{240 Scapular_blade,_cross-sectional_shape_at_base _flat_or_rectangular_ _D-shaped_;
{241 Coracoid,_proximodistal_length _less_than_the_length_of_scapular_articulation_ _approximately_twice_the_length_of_scapular_articulation_;
{242 Coracoid,_anteroventral_margin_shape _rounded_ _rectangular_;
{243 Dorsal_margin_of_the_coracoid_in_lateral_view _reaches_or_surpasses_the_the_level_of_the_dorsal_margin_of_the_scapular_expansion_ _lies_below_the_level_of_the_scapular_proximal_expansion_and_separated_from_the_latter_by_a_V-shaped_notch_;
{244 Coracoid,_Infraglenoid_deep_groove _absent_ _present_;
{245 Coracoid,_infraglenoid_lip _absent_ _present_;
{246 Sternal_plate,_shape _oval_ _crescentic_;
{247 Prominent_posterolateral_expansion_of_the_sternal_plate_producing_a_kidney-shaped_profile_in_dorsal_view _absent_ _present_;
{248 Prominent_parasagital_oriented_ridge_on_the_dorsal_surface_of_the_sternal_plate _absent_ _present_;
{249 Ridge_on_the_ventral_surface_of_the_sternal_plate _absent_ _present_;
{250 Ratio_of_maximum_length_of_sternal_plate_to_the_humerus_length _less_than_0,75,_usually_less_than_0,65_ _greater_than_0,75_;
{251 Humerus-to-femur_ratio _less_than_0.60_ _0.60_to_0.90_ greater_than_0.90;
{252 Humeral_deltopectoral_attachment,_development _prominent_ _reduced_to_a_low_crest_or_ridge_;
{253 Humeral_deltopectoral_crest,_shape _relatively_narrow_throughout_length_ _markedly_expanded_distally_;
{254 Humeral_midshaft_cross-section,_shape _circular_ _elliptical_;
{255 Humerus,_RI_(sensu_Wilson_and_Upchurch,_2003) _Gracile_(less_than_0,27)_ _medium_(0,28-0,32)_ Robust_(more_than_0,33);
{256 Humeral_distal_condyles,_articular_surface_shape _restricted_to_distal_portion_of_humerus_ _exposed_on_anterior_portion_of_humeral_shaft_;
{257 Humeral_distal_condyle,_shape _divided_ _flat_;
{258 Humeral,_lateral_margin _medially_deflected_ _almost_straight_until_the_half_length_or_even_more_;
{259 Humeral_proximolateral_corner,_shape _rounded,_the_dorsal_surface_is_well_convex_ _pronounced_/_square,_the_dorsal_surface_low,_almost_flat_;
{260 Ulnar_proximal_condyle,_shape _subtriangular_ _triradiate,_with_deep_radial_fossa_;
{261 Ulnar_proximal_condylar_processes,_relative_lengths _subequal_ _unequal,_anterior_arm_longer_;
{262 Ulnar_olecranon_process,_development _prominent,_projecting_above_proximal_articulation_ _rudimentary,_level_with_proximal_articulation_;
{263 Ulna,_length-to-proximal_breadth_ratio _gracile_ _stout_;
{264 Radial_distal_condyle,_shape _round_ _subrectangular,_flattened_posteriorly_and_articulating_in_front_of_ulna_;
{265 Radius,_distal_breadth _slightly_larger_than_midshaft_breadth_ _approximately_twice_midshaft_breadth_;
{266 Radius,_distal_condyle_orientation _perpendicular_to_long_axis_of_shaft_ _beveled_approximately_20?_proximolaterally_relative_to_long_axis_of_shaft_;
{267 Carpal_bones,_number _3_or_more_ _2_or_fewer_;
{268 Carpal_bones,_shape _round_ _block-shaped,_with_flattened_proximal_and_distal_surfaces_;
{269 Metacarpus,_shape _spreading_ _bound,_with_subparallel_shafts_and_articular_surfaces_that_extend_half_their_length_;
{270 Metacarpals,_shape_of_proximal_surface_in_articulation _gently_curving,_forming_a_90arc_ _U-shaped,_subtending_a_270arc_;
{271 Longest_metacarpal-to-radius_ratio _close_to_0.3_ _0.45_or_more_;
{272 Metacarpal_I,_length _shorter_than_metacarpal_IV_ _longer_than_metacarpal_IV_;
{273 Metacarpal_I,_distal_condyle_shape _divided_ _undivided_;
{274 Metacarpal_I_distal_condyle,_transverse_axis_orientation _beveled_approximately_20?_respect_to_axis_of_shaft_ _proximodistally_or_perpendicular_with_respect_to_axis_of_shaft_;
{275 Manual_digits_II_and_III,_phalangeal_number _2-_3-4-3-2_or_more_ _reduced,_2-2-2-2-2_or_less_ _absent_or_unossified_.;
{276 Manual_phalanx_I.1,_shape _rectangular_ _wedge-shaped_;
{277 Manual_nonungual_phalanges,_shape _longer_proximodistally_than_broad_transversely_ _broader_transversely_than_long_proximodistally_;
{278 Pelvis,_anterior_breadth _narrow,_ilia_longer_anteroposteriorly_than_distance_separating_preacetabular_processes_ _broad,_distance_between_preacetabular_processes_exceeds_anteroposterior_length_of_ilia_;
{279 Ilium,_ischial_peduncle_size _large,_prominent_ _low,_rounded_;
{280 Ilium,_dorsal_margin_shape _flat_ _semicircular_;
{281 Ilium,_preacetabular_process_shape _pointed,_arching_ventrally_ _semicircular,_with_posteroventral_excursion_of_cartilage_cap_;
{282 Ilium,_preacetabular_process_orientation _anterolateral_to_body_axis_ _perpendicular_to_body_axis_;
{283 Highest_point_on_the_dorsal_margin_of_the_ilium _lies_caudal_to_the_base_of_the_pubic_process_ _lies_cranial_to_the_base_of_the_pubic_process_;
{284 Pubis_length_respect_to_ischium _pubis_slightly_smaller_or_subequal_to_ischium_ _pubis_larger_(120%_+)_than_ischium_;
{285 Pubis,_ambiens_process_development _small,_confluent_with_anterior_margin_of_pubis_prominent,_ _projects_anteriorly_from_anterior_margin_of_pubis_;
{286 Pubic_apron,_shape _flat_(straight_symphysis)_ _canted_anteromedially_(gentle_S-shaped_symphysis)_;
{287 Puboischial_contact,_length _approximately_one_third_total_length_of_pubis_ _one-half_total_length_of_pubis_;
{288 Ischium,_acetabular_articular_surface _maintains_approximately_the_same_transverse_width_throughout_its_length_ _is_transversely_narrower_in_its_central_portion_and_strongly_expanded_as_it_approaches_the_iliac_and_pubic_articulations_;
{289 Ischium,_iliac_peduncle_with_constriction_or_"neck" _absent_ _present_;
{290 Ischium,_elongate_muscle_scar_on_proximal_end _absent_ _present_;
{291 Ischial_blade,_shape _emarginate_distal_to_pubic_peduncle_ _no_emargination_distal_to_pubic_peduncle_;
{292 Ischia_pubic_articulation _less_or_equal_to_the_anteroposterior_length_of_pubic_pedicel_ _greater_than_the_anteroposterior_length_of_pubic_pedicel_;
{293 Ischia,_anteroposterior_pubic_pedicel_width_divided_the_total_length_of_the_ischium _less_than_0,5_ _0,5_or_grate_ Large;
{294 Ischial_distal_shaft,_shape _triangular,_depth_of_ischial_shaft_increases_medially_ _bladelike,_medial_and_lateral_depths_subequal_;
{295 Ischial_distal_shafts,_cross-sectional_shape _V-shaped,_forming_an_angle_of_nearly_50?_with_each_other_ _flat,_nearly_coplanar_;
{296 Ischia,_distal_end _is_only_slightly_expanded_ _is_strongly_expanded_dorsoventrally_;
{297 Ichium,_angle_formed_between_the_shaft_and_the_acetabular_line _forming_an_almost_right_angle_(80-110��)__or _a_close_angle_(less_than_70��)_ close_angle_(less_than_70��);
{298 Femur,_fourth_trochanter_development _prominent_ _reduced_to_crest_or_ridge_;
{299 Femur,_lesser_trochanter _present_ _absent_;
{300 Femur_midshaft,_transverse_diameter _subequal_to_anteroposterior_diameter_ _125-150%_anteroposterior_diameter_ at_least_185%_anteroposterior_diameter;
{301 Femur,_lateral_bulge_(marked_by_the_lateral_expansion_and_a_dorsomedial_orientation_of_the_laterodorsal_margin_of_the_femur,_which_starts_below_the_femur_head_ventral_margin) _absent_ _present_;
{302 Femur,_pronounced_ridge_on_posterior_surface_between_greater_trochanter_and_head _absent_ _present_;
{303 Femur_head_position _perpendicular_to_the_shaft,_rises_at_the_same_level_than_the_greater_trochanter_ _dorsally_directed,_rises_well_above_the_level_of_the_greater_trochanter_;
{304 Femur,_distal_condyles_relative_transverse_breadth _subequal_ _tibial_much_broader_than_fibular_;
{305 Femur,_distal_condyles_orientation _perpendicular_or_slightly_beveled_dorsolaterally_ _or_beveled_dorsomedially_approximately_10_relative_to_femoral_shaft_;
{306 Femur,_distal_condyles_articular_surface_shape _restricted_to_distal_portion_of_femur_ _expanded_onto_anterior_portion_of_femoral_shaft_;
{307 Situation_of_the_femoral_fourth_trochanter _on_the_caudal_surface_of_the_shaft,_near_the_midline_ _on_the_caudomedial_margin_of_the_shaft_;
{308 Tibial_proximal_condyle,_shape _narrow,_long_axis_anteroposterior_ _expanded_transversely,_condyle_subcircular_;
{309 Tibial_cnemial_crest,_orientation _projecting_anteriorly_ _or_laterally_;
{310 Tibia,_distal_breadth _approximately_125%_ _more_than_twice_midshaft_breadth_;
{311 Tibial_distal_posteroventral_process,_size _broad_transversely,_covering_posterior_fossa_of_astragalus_ _shortened_transversely,_posterior_fossa_of_astragalus_visible_posteriorly_;
{312 Fibula,_proximal_tibial_scar,_development _not_well-marked_ _well-marked_and_deepening_anteriorly_;
{313 Fibula,_lateral_trochanter _absent_ _present_;
{314 Fibular_distal_condyle,_size _subequal_to_shaft_ _expanded_transversely,_more_than_twice_midshaft_breadth_;
{315 Astragalus,_shape _rectangular_ _wedge_shaped,_with_reduced_anteromedial_corner_;
{316 Astragalus,_fibular_facet _faces_laterally_ _faces_posterolaterally,_anterior_margin_visible_in_posterior_view_;
{317 Astragalus,_foramina_at_base_of_ascending_process _present_ _absent_;
{318 Astragalus,_ascending_process_length _limited_to_anterior_two-thirds_of_astragalus_ _extending_to_posterior_margin_of_astragalus_;
{319 Astragalus,_posterior_fossa_shape _undivided_ _divided_by_vertical_crest_;
{320 Astragalus,_transverse_length _50%_more_than_ _or_subequal_to_proximodistal_height_;
{321 Calcaneum _present_ _absent_or_unossified_;
{322 Distal_tarsals_3_and_4 _present_ _absent_or_unossified_;
{323 Metatarsus,_posture _bound_ _spreading_;
{324 Metatarsal_I_proximal_condyle,_transverse_axis_orientation _perpendicular_to_ _angled_ventromedially_approximately_15?_to_axis_of_shaft_;
{325 Metatarsal_I_distal_condyle,_transverse_axis_orientation _perpendicular_to_ _angled_dorsomedially_to_axis_of_shaft_;
{326 Metatarsal_I_distal_condyle,_posterolateral_projection _absent_ _present_;
{327 Metatarsal_I,_minimum_shaft_width _less_than_that_of_metatarsals_IIIV_ _or_greater_than_that_of_metatarsals_IIIV_;
{328 Metatarsal_I_and_V_proximal_condyle,_size _smaller_than_ _or_subequal_to_those_of_metatarsals_II_and_IV_;
{329 Metatarsal_III_length _more_than_30%_ _or_less_than_25%_that_of_tibia_;
{330 Metatarsals_III_and_IV,_minimum_transverse_shaft_diameters _subequal_to_ _or_less_than_65%_that_of_metatarsals_I_or_II_;
{331 Metatarsal_V,_length _shorter_than_ _or_at_least_70%_length_of_metatarsal_IV_;
{332 Pedal_nonungual_phalanges,_shape _longer_proximodistally_than_broad_transversely_ _broader_transversely_than_long_proximodistally_;
{333 Pedal_digits_II-IV,_penultimate_phalanges,_development _subequal_in_size_to_more_proximal_phalanges_ _rudimentary_or_absent_;
{334 Pedal_unguals,_orientation _aligned_with_ _or_deflected_lateral_to_digit_axis_;
{335 Pedal_digit_I_ungual,_length_relative_to_pedaldigit_II_ungual _subequal_ _25%_larger_than_that_of_digit_II_;
{336 Pedal_digit_I_ungual,_length _shorter_ _or_longer_than_metatarsal_I_;
{337 Pedal_ungual_I,_shape _broader_transversely_than_dorsoventrally_ _sickle-shaped,_much_deeper_dorsoventrally_than_broad_transversely_;
{338 Pedal_ungual_IIIII,_shape _broader_transversely_than_dorsoventrally_ _sickle-shaped,_much_deeper_dorsoventrally_than_broad_transversely_;
{339 Pedal_digit_IV_ungual,_development _subequal_in_size_to_unguals_of_pedal_digits_II_and_III_ _rudimentary_or_absent_;
{340 Unguals_of_pedal_digit_II_and_III,_proximal_dimensions _as_broad_as_deep_ _significantly_broader_than_deep_;
;
ccode	+ 11 57 94 95 101 105 107 114 115 118 119 144 151 162 212 215 231.234 251 255 297 298 300 *;
proc /;
comments 0
;
